# Supplementary material for: Waste Separation in Cafeterias: A Study among University Students in the Netherlands
Source: Int J Environ Res Public Health. 2018 Dec 31;16(1):93. doi: 10.3390/ijerph16010093 (PMC6338995; doi:10.3390/ijerph16010093)
Supplement: Supplementary file 1 [file ijerph-16-00093-s001.zip]

Archive with 14 entries (11 files):
- data/maastrichtuniversity.eu.qualtrics.pdf
- data/study 1/
- data/study 1/1. Raw_data_SurveyDataOriginal.sav
- data/study 1/2. added variable names_SurveyDataOriginal_V2.sav
- data/study 1/3. workfile after deleting partial respons and non students_SurveyDataOriginal_V3.sav
- data/study 1/archief. 3. clean workfile_SurveyDataOriginal_V3.sav
- data/study 1/study 1 syntax.sps
- data/study 2/
- data/study 2/final sum.xlsx
- data/study 2/Mæling 2.xlsx
- data/study 2/Mæling1.xlsx
- data/study 2/Untitled1.sav
- data/study 3/
- data/study 3/Study 3 original.xlsx
