# Supplementary material for: Waste Separation in Cafeterias: A Study among University Students in the Netherlands
Source: Int J Environ Res Public Health. 2018 Dec 31;16(1):93. doi: 10.3390/ijerph16010093 (PMC6338995; doi:10.3390/ijerph16010093)
Supplement: Supplementary file 1 [file ijerph-16-00093-s001.zip › data/study 1/study 1 syntax.sps]

* Encoding: UTF-8.

DATASET ACTIVATE DataSet1.
FREQUENCIES VARIABLES=Gender
  /ORDER=ANALYSIS.

DESCRIPTIVES VARIABLES=Age
  /STATISTICS=MEAN STDDEV MIN MAX.

FREQUENCIES VARIABLES=coffeecup_plasticW1 coffeecup_paperright coffeecup_W2 
    plasticutensils_plasticright plasticutensils_paperW1 plasticutensils_generalW2 noodlebox_plasticW1 
    noodlebox_paperW2 noodlebox_rgeneralight plasticcup_plasticright plasticcup_paperW1 
    plasticcup_generalW2 candywrapper_plasticright candywrapper_paperW1 candywrapper_generalW2 
    Generalwaste_plasticW1 generalwaste_paperW2 Generalwaste_generalright papercandywrapper_plasticW1 
    papercandywrapper_paperright papercandywrapper_generalW2 candywrappermixed_plasticW1 
    candywrappermixed_paperW2 candywrappermixed_generalright chipsbag_plasticW1 chipsbag_paperW2 
    chipsbag_generalright sandwichbox_paper_plasticW1 sandwichbox_paper_paperright 
    sandwichbox_paper_generalW2 plasticlidcoffee_plasticright plasticlidcoffee_paperW1 
    plasticlidcoffee_generalW2 sugarbag_plasticW1 sugarbag_paperW2 sugarbag_generalright 
    mixedsandwichbag_plasticW1 mixedsandwichbag_paperW2 mixedsandwichbag_generalright napkin_plasticW1 
    napkin_paperW2 napkin_generalright sandwichbag_plasticunclear Sandwichbag_paperunclear2 
    sandwichbag_generalunclear3
  /ORDER=ANALYSIS.

COMPUTE sum_correct=sum(coffeecup_paperright, plasticutensils_plasticright, noodlebox_rgeneralight, 
    plasticcup_plasticright, candywrapper_plasticright, Generalwaste_generalright, 
    papercandywrapper_paperright, candywrappermixed_generalright, chipsbag_generalright, 
    sandwichbox_paper_paperright, plasticlidcoffee_plasticright, sugarbag_generalright, 
    mixedsandwichbag_generalright).
EXECUTE.

DESCRIPTIVES VARIABLES=sum_correct
  /STATISTICS=MEAN STDDEV MIN MAX.

RECODE ATT_good_bad ATT_Pleasant_unpleasant SN_true_false SN_agree_disagree SE_confident_tue_fase 
    SE_Easy_difficult intention_Likely_unlikely intention_definitely_defnot 
    intention_expect_likely_unlikely pastbehavior_always_never (1=7) (2=6) (3=5) (4=4) (5=3) (6=2) 
    (7=1) INTO M_ATT_GOODBAD M_ATT_PLEASANT M_SN_TRUE M_SN_AGREE M_SE_CONFIDENT M_SE_EASY 
    M_INTENTION_LIKELY M_INTENTION_Def M_INTENTION_EXPECT M_PAST_BEHAV.
EXECUTE.


RELIABILITY
  /VARIABLES=M_ATT_GOODBAD M_ATT_PLEASANT
  /SCALE('ALL VARIABLES') ALL
  /MODEL=ALPHA.

RELIABILITY
  /VARIABLES=M_SN_TRUE M_SN_AGREE
  /SCALE('ALL VARIABLES') ALL
  /MODEL=ALPHA.

RELIABILITY
  /VARIABLES=M_SE_CONFIDENT M_SE_EASY
  /SCALE('ALL VARIABLES') ALL
  /MODEL=ALPHA.

RELIABILITY
  /VARIABLES=M_INTENTION_LIKELY M_INTENTION_Def M_INTENTION_EXPECT
  /SCALE('ALL VARIABLES') ALL
  /MODEL=ALPHA.


COMPUTE mean_Att=mean(M_ATT_GOODBAD, M_ATT_PLEASANT).
EXECUTE.

COMPUTE mean_SE=mean(M_SE_CONFIDENT, M_SE_EASY).
EXECUTE.

COMPUTE mean_INT=mean(M_INTENTION_LIKELY, M_INTENTION_Def, M_INTENTION_EXPECT).
EXECUTE.

DESCRIPTIVES VARIABLES=mean_Att mean_SE mean_INT M_SN_TRUE M_SN_AGREE
  /STATISTICS=MEAN STDDEV MIN MAX.

REGRESSION
  /MISSING LISTWISE
  /STATISTICS COEFF OUTS R ANOVA CHANGE
  /CRITERIA=PIN(.05) POUT(.10)
  /NOORIGIN 
  /DEPENDENT mean_INT
  /METHOD=ENTER mean_Att M_SN_TRUE  mean_SE
  /METHOD=ENTER M_PAST_BEHAV.
