# Supplementary material for: Waste Separation in Cafeterias: A Study among University Students in the Netherlands
Source: Int J Environ Res Public Health. 2018 Dec 31;16(1):93. doi: 10.3390/ijerph16010093 (PMC6338995; doi:10.3390/ijerph16010093)
Supplement: Supplementary file 1 [file ijerph-16-00093-s001.zip › data/study 2/final sum.xlsx]

## Sheet: scoring per day
product	correct	plastic1	paper1	rest1	plastic2	paper2	rest2	plastic3	paper3	rest3	plastic4	paper4	rest4	plastic5	paper5	rest5	plastict1	papert1	restt1	totalcorrectt1	sumt1	plastic6	paper6	rest6	plastic7	paper7	rest7	plastic8	paper8	rest8	plastic9	paper9	rest9	plastic10	paper10	rest10	plastict2	papert2	restt2	totalcorrectt2	sumt2
Tea bag wrapping	paper							0	1	0	0	0	0				0	1	0	1	1																0	0	0	0	0
Flyer	paper																0	0	0	0	0			1									20				0	0	21	0	21
Sandwich box	Paper	0	5	2	0	4	2	0	4	1	0	1	0	0	3	0	0	17	5	17	22		4			4	3		4	3		2	2			2	0	14	10	14	24
Office paper	Paper	0	17	0	0	1	0										0	18	0	18	18		2			5									1		0	8	0	8	8
Paper bags	Paper	0	3	2	0	3	2	0	1	0	0	1	2	0	4	0	0	12	6	12	18		1	2		4			1	1		2			0		0	8	3	8	11
Paper other	Paper	0	0	2	1	0	0							1	0	0	2	0	2	0	4	1			1						1	2					3	2	0	2	5
Cups	Paper	0	6	23	2	4	13	0	4	2	0	1	1	0	2	1	2	17	40	17	59	2	1	1		3	3		5			1	1		1	1	2	11	6	11	19
Plastic other	plastic							2	1	0							2	1	0	2	3	1				1							1				1	1	1	1	3
Glas	Plastic				1	0	0	1	0	0	1	0	0				3	0	0	3	3				1		1							1			2	0	1	2	3
Bottles	Plastic	1	0	0	3	0	1	1	0	0	2	0	0	2	0	0	9	0	1	9	10	1		1	5			2			3						11	0	1	11	12
Plastic wrapper colored	Plastic	5	0	0	1	0	0	3	0	0	2	0	0				11	0	0	11	11	1		1	2			3		2	2		1				8	0	4	8	12
Coffee cup Lid	Plastic	0	0	1	0	0	0							1	0	1	1	0	2	1	3	1			1	1	1			1				1			3	1	2	3	6
Straw	Plastic				0	0	1										0	0	1	0	1	2						2						2			6	0	0	6	6
Clear Plastic	Plastic	13	0	2	21	0	3	7	2	2	8	3	3	5	0	3	54	5	13	54	72	8		3	12			10		2	7		2	2	2	4	39	2	11	39	52
Utensils	Plastic	11	2	18	6	0	10	19	2	2	13	2	11	4	4	1	53	10	42	53	105	12	6	7	13		8	8	4	8	7	1	4	3	0	5	43	11	32	43	86
Dish paper+plastic	REST	1	5	5	0	12	3	0	3	1	0	3	8	0	1	3	1	24	20	20	45		5	5		6	2		7	10		4	4		3	3	0	25	24	24	49
Aluminium	REST	1	0	3	1	0	7	0	2	2	0	0	3	1	0	1	3	2	16	16	21			6	2		1			3		1	3			1	2	1	14	14	17
Dirty paper	REST	0	3	4	0	1	7	0	14	5	0	3	1	0	0	2	0	21	19	19	40			1		4	1			1		2	2				0	6	5	5	11
Bags paper+plastic	REST	0	2	0	0	0	3	0	3	0							0	5	3	3	8		2	2		3			2			2	3				0	9	5	5	14
Bamboo utensils	REST	0	2	4	1	2	6	0	4	5	2	1	2	2	2	1	5	11	18	18	34		1	5					2	1			2			3	0	3	11	11	14
Coffee milk w. Lid	REST	0	2	0	0	0	0										0	2	0	0	2									3							0	0	3	3	3
Stiring sticks	REST	0	1	1	0	0	5	0	1	0				0	1	0	0	3	6	6	9		1	2		2	2	1	2	5		1	1			1	1	6	11	11	18
Food waste	REST	0	0	11	2	0	15	0	3	8	1	1	6	0	1	4	3	5	44	44	52		2	12			16			16			9			4	0	2	57	57	59
Tetra-pak	REST				0	0	1	1	0	0							1	0	1	1	2									1				1			1	0	1	1	2
Gum	REST										1	0	2				1	0	2	2	3			1								1	2			2	0	1	5	5	6
Dirty cups	REST										0	11	6				0	11	6	6	17		12	8		17	11		8	6		5			4	4	0	46	29	29	75
Dirty sa	REST																0	0	0	0	0		2	1		3			4			1					0	10	1	1	11
Rest oth	REST																0	0	0	0	0			1	1								2				1	0	3	3	4
Tea bag	REST																0	0	0	0	0				1												1	0	0	0	1
breadbag	REST																0	0	0	0	0							1									1	0	0	0	1
Tuna can	REST																0	0	0	0	0							1									1	0	0	0	1
Latex gl	REST																0	0	0	0	0										2						2	0	0	0	2
mandarin	REST																0	0	0	0	0										1						1	0	0	0	1
Dish - sugarcane	REST	0	0	1	0	0	2	0	3	3	0	3	3	1	2	0	1	8	9	9	18	1	4	2		3	2	1	3	4		2	4		1	2	2	13	14	14	29
Capri so	REST																0	0	0	0	0	1															1	0	0	0	1
Noodle box	REST	0	2	1	1	0	0	0	0	1							1	2	2	2	5	2				2				1							2	2	1	1	5
Plastic w. Aluminium	REST				3	0	0	1	0	1							4	0	1	1	5	2		1									1				2	0	2	2	4
Sauce/sugar/salt packets	REST	1	5	8	0	1	1	0	1	1	0	0	2	1	0	1	2	7	13	13	22	3		4				1	3	2			5				4	3	11	11	18
Plastic with sticker	REST	2	0	0	1	0	4	1	0	0				0	1	0	4	1	4	4	9	3											1				3	0	1	1	4
Napkins	REST	0	15	15	2	6	25	1	24	2	0	19	12	0	2	2	3	66	56	56	125	5	15	20		16	18		16	12		7	2		7	6	5	61	58	58	124
Dirty Plastic	REST	4	2	7	1	0	8	3	1	3	5	0	20	1	0	0	14	3	38	38	55	10	3	3	13	2	2	4	1	5	10	2	1	3		1	40	8	12	12	60
		39	72	110	47	34	119	40	74	39	35	49	82	19	23	20	180	252	370	456	802	56	61	90	52	76	71	34	62	87	33	36	73	13	19	39	188	254	360	424	802

## Sheet: categorizations and calculation
product	correct	totalcorrectt1	sumt1	totalcorrectt2	sumt2	category
Tea bag wrapping	paper	1	1	0	0	others
Flyer	paper	0	0	0	21	others
Sandwich box	Paper	17	22	14	24	sandwich box
Office paper	Paper	18	18	8	8	office paper
Paper bags	Paper	12	18	8	11	bags
Paper other	Paper	0	4	2	5	others
Cups	Paper	17	59	11	19	cups
Plastic other	plastic	2	3	1	3	others
Glas	Plastic	3	3	2	3	others			product	correct	totalcorrectt1	incorrect	percentage	sumt1	totalcorrectt2	incorrect	percentage	sumt2	p (note that chi square is not always appropriate!
Bottles	Plastic	9	10	11	12	bottles			Plastic wrappers	plastic	65	18	78.3133	83	47	17	73.4375	64	.49
Plastic wrapper colored	Plastic	11	11	8	12	wrapper			Utensils	Plastic	53	52	50.4762	105	43	43	50	86	.94
Coffee cup Lid	Plastic	1	3	3	6	others			Bottles	Plastic	9	1	90	10	11	1	91.6667	12	.89
Straw	Plastic	0	1	6	6	others			plastic other	plastic	6	4	60	10	12	6	66.6667	18	.72
Clear Plastic	Plastic	54	72	39	52	wrapper			sumplastic		133	75	69.6974	208	113	67	70.4427	180	.81
Utensils	Plastic	53	105	43	86	utensils			Sandwich box	Paper	17	5	77.2727	22	14	10	58.3333	24	.17
Dish paper+plastic	REST	20	45	24	49	plate paper and plastic			Office paper	Paper	18	0	100	18	8	0	100	8	1
Aluminium	REST	16	21	14	17	aluminium/tetrapack			Coffee cups*	Paper	17	42	28.8136	59	11	8	57.8947	19	.02
Dirty paper	REST	19	40	5	11	dirty paper			Paper bags	Paper	12	6	66.6667	18	8	3	72.7273	11	.005
Bags paper+plastic	REST	3	8	5	14	Bags paper+plastic			paper other	paper	1	4	20	5	2	24	7.69231	26	.001
Bamboo utensils	REST	18	34	11	14	bamboo utensils			sumpaper		65	57	58.5506	122	43	45	59.3295	88	.52
Coffee milk w. Lid	REST	0	2	3	3	others			Dish paper+plastic	REST	20	25	44.4444	45	24	25	48.9796	49	.66
Stiring sticks	REST	6	9	11	18	others			Sauce/sugar/salt packets	REST	13	9	59.0909	22	11	7	61.1111	18	.9
Food waste	REST	44	52	57	59	food waste			aluminium/tetra pack		17	6	73.913	23	15	4	78.9474	19	.7
Tetra-pak	REST	1	2	1	2	aluminium/tetrapack			Napkins	REST	56	69	44.8	125	58	66	46.7742	124	.75
Gum	REST	2	3	5	6	others			Noodle box	REST	2	3	40	5	1	4	20	5	.49
Dirty cups	REST	6	17	29	75	dirty cups			Bags paper+plastic	REST	3	5	37.5	8	5	9	35.7143	14	.16
Dirty sa	REST	0	0	1	11	others			Bamboo utensils	REST	18	16	52.9412	34	11	3	78.5714	14	.09
Rest oth	REST	0	0	3	4	others			Food waste	REST	44	8	84.6154	52	57	2	96.6102	59	.03
Tea bag	REST	0	0	0	1	others			Dish - sugarcane	REST	9	9	50	18	14	15	48.2759	29	.91
breadbag	REST	0	0	0	1	others			plastic with sticker	REST	5	9	35.7143	14	3	5	37.5	8	.93
Tuna can	REST	0	0	0	1	others			Dirty Plastic**	REST	38	17	69.0909	55	12	48	20	60	<.001
Latex gl	REST	0	0	0	2	others			Dirty paper	REST	19	21	47.5	40	5	6	45.4545	11	.91
mandarin	REST	0	0	0	1	others			Dirty cups	REST	6	11	35.2941	17	29	46	38.6667	75	.8
Dish - sugarcane	REST	9	18	14	29	dish sugarcane			general waste other	REST	8	6	57.1429	14	23	26	46.9388	49	.5
Capri so	REST	0	0	0	1	others			sumrest		258	214	52.2891	472	268	266	50.2531	534	.15
Noodle box	REST	2	5	1	5	Noodle box
Plastic w. Aluminium	REST	1	5	2	4	plastic with sticker			sumtotal		456	346	56.8579	802	424	378	0.528678	802
Sauce/sugar/salt packets	REST	13	22	11	18	sauce suger salt
Plastic with sticker	REST	4	9	1	4	plastic with sticker
Napkins	REST	56	125	58	124	napkins
Dirty Plastic	REST	38	55	12	60	dirty plastic
		370	802	424	802
		456
