# Supplementary material for: Waste Separation in Cafeterias: A Study among University Students in the Netherlands
Source: Int J Environ Res Public Health. 2018 Dec 31;16(1):93. doi: 10.3390/ijerph16010093 (PMC6338995; doi:10.3390/ijerph16010093)
Supplement: Supplementary file 1 [file ijerph-16-00093-s001.zip › data/study 3/Study 3 original.xlsx]

## Sheet: Sheet1
	Gender	Age	Position	How many days in the last 3 weeks have you spent time in the mensa?	Have you noticed the informational signs?	Have you read the information on the sign?	Did you change your recycling behavior based on these signs?	Is your recycling behavior better/worse/equal to that of others?	Is there another way of giving you information about recycling in the Mensa that would work better for you?	How would you like to receive recycling instructions?
1	Female	20	Student	Few days	Yes	Yes	No	Worse	No
2	Female	21	Student	Few days	Yes	Yes	Yes a little bit	Equal	No
3	Female	23	Student	Few days	No			Equal	No
4	Female	21	Student	Few days	Yes	No		Better	No
5	Male	20	Student	Few days	Yes	Yes	No	Better	Yes	Pictures on the bins
6	Female	21	Student	Few days	Yes	No		Better	No
7	Male	26		Only today	Yes	No		Equal	No
8	Female	20	Student	Few days	Yes	Yes	Yes a little bit	Better	No
9	Female	19	Student	Few days	Yes	No		Equal	No
10	Female	20	Student	Most days	Yes	Yes	No	Equal	Yes	Above the bins namens of commonly used produces where to put them
11	Female	19	Student	Most days	Yes	Yes	No	Equal	No
12	Female	21	Student	Few days	Yes	Yes	No	Better	No
13	Female	18	Student	Few days	Yes	No		Equal	No
14	Male	21	Student	Most days	Yes	Yes	Yes a little bit	Equal	No
15	Female	19	Student	Few days	Yes	Yes	Yes a lot	Equal	No
16	Female	20	Student	Few days	Yes	No		Better	No
17	Male	20	Student	Most days	Yes	No		Better	No
18	Female	18	Student	Everyday	Yes	Yes	Yes a little bit	Better	No
19	Male	19	Student	Everyday	Yes	Yes	Yes a little bit	Better	No
20	Female	23	Student	Most days	Yes	Yes	No	Better	No
21	Male	18	Student	Most days	Yes	Yes	Yes a little bit	Better	No
22	Female	20	Student	Few days	Yes	No		Equal	No
23	Male	22	Student	Few days	Yes	Yes	Yes a little bit	Better	No
24	Female	23	Student	Few days	Yes	Yes	Yes a little bit	Equal	No
25	Female	21	Student	Few days	Yes	No		Equal	No
26	Female	21	Student	Everyday	Yes	Yes	Yes a little bit	Equal	No
27	Female	20	Student	Most days	Yes	Yes	Yes a little bit	Equal	No
28	Female	21	Student	Most days	Yes	Yes	Yes a little bit	Equal	No
29	Female	21	Student	Everyday	Yes	Yes	Yes a lot	Better	No
30	Female	22	Student	Most days	Yes	No		Equal	Yes	Signs on the trashbin
31	Female	20	Student	Most days	No			Equal	Yes	Signs on the trashbins
32	Female	19	Student	Most days	Yes	No		Equal	No
33	Female	19	Student	Most days	Yes	Yes	Yes a little bit	Better	Yes	Put the sign above the bins
34	Female	20	Student	Few days	Yes	Yes	Yes a little bit	Equal	Yes	Hang up bords with these instructies at the recycling bins
35	Female	20	Student	Few days	Yes	No		Equal	No
36	Male	21	Student	Everyday	Yes	Yes	Yes a little bit	Equal	No
37	Female	21	Student	Everyday	Yes	Yes	Yes a little bit	Better	No
38	Female	18	Student	Everyday	Yes	Yes	Yes a little bit	Better	No
39	Female	21	Student	Few days	Yes	Yes	Yes a little bit	Equal	No
40	Female	18	Student	Few days	Yes	Yes	Yes a little bit	Equal	No
41	Female	19	Student	Few days	Yes	Yes	Yes a little bit	Equal	No
42	Female	19	Student	Everyday	Yes	Yes	Yes a little bit	Equal	No
43	Female	27	Student	Only today	Yes	No		Equal	No
44	Female	19	Student	Most days	Yes	No		Equal	No
45	Female	19	Student	Few days	No			Equal	No
46	Female	19	Student	Most days	No			Equal	No
47	Female	18	Student	Few days	No			Equal	No
48	Female	18	Student	Most days	Yes	No		Better	No
49	Male	23	Student	Only today	No			Equal	Yes	Instemde of the pizza deal signs, put the recycling signs
50	Male	20	Student	Only today	Yes	Yes	Yes a little bit	Better	No
51	Male	19	Student	Few days	No			Better	Yes	On the portal
52	Female	20	Student	Few days	Yes	Yes	Yes a lot	Better	Yes	Announcement on the student portal
53	Female	20	Student	Only today	No			Better	No
54	Female	19	Student	Most days	Yes	Yes	Yes a little bit	Equal	No
55	Female	19	Student	Most days	Yes	Yes	Yes a little bit	Equal	Yes	To give the Information on the recycling bins themselves, so I know in the moment itself where to throw what away
56	Female	19	Student	Most days	Yes	Yes	Yes a little bit	Better	No
57	Male	19	Student	Few days	Yes	Yes	Yes a little bit	Better	No
58	Male	23	Student	Few days	Yes	Yes	No	Better	No
59	Male	20	Student	Few days	Yes	Yes	Yes a little bit	Better	No
		20.2373
